# Supplementary material for: Spatially resolved transcriptomic signatures of hippocampal subregions and Arc-expressing ensembles in active place avoidance memory
Source: Front Mol Neurosci. 2024 Oct 31;17:1386239. doi: 10.3389/fnmol.2024.1386239 (PMC11560897; doi:10.3389/fnmol.2024.1386239)
Supplement: Supplementary file 4 [file Table_3.XLSX]

## Sheet: Trained All Spots
	Fos	Fosb	Jun	Junb	Egr1	Egr2	Egr3	Nr4a1	Arc	Homer1	Rheb	Rgs2	Ptgs2	Bdnf	Inhba	Nptx2	Plat	Pcdh8	Nrn1	Syne1	Dclk1	Npas4
Fos	1	0.201145	0.0939301	0.389917	0.4712	0.217051	0.439158	0.452989	0.358848	0.364959	0.353835	0.336032	0.180826	0.317265	0.064858	0.330344	0.121661	0.147052	0.279547	0.310682	0.360748	0.25868
Fosb	0.201145	1	0.13695	0.149889	0.123547	-0.018459	0.272564	0.145456	0.0785387	0.177021	0.200985	0.202374	0.0209747	0.198807	0.0711129	0.229167	0.0732265	0.186446	0.152803	0.208017	0.183565	0.151222
Jun	0.0939301	0.13695	1	0.112255	-0.0688969	-0.0597303	0.401462	-0.0896902	-0.1052	0.0698676	0.298698	0.317046	0.224126	0.42207	0.127861	0.143323	0.166081	0.652481	0.572959	0.66269	0.464882	0.00838603
Junb	0.389917	0.149889	0.112255	1	0.637091	0.336902	0.545802	0.592427	0.591572	0.536469	0.511344	0.347132	0.22385	0.309395	0.0879792	0.364514	0.197032	0.218655	0.279898	0.342242	0.493085	0.375867
Egr1	0.4712	0.123547	-0.0688969	0.637091	1	0.428201	0.557139	0.809624	0.764363	0.634799	0.497021	0.395858	0.134685	0.219605	0.152588	0.468478	0.132174	0.0686599	0.201731	0.305993	0.514488	0.376649
Egr2	0.217051	-0.018459	-0.0597303	0.336902	0.428201	1	0.292479	0.42109	0.440436	0.271691	0.258794	0.256334	0.11773	0.0941294	0.0565174	0.231121	0.16357	0.0159959	0.0652192	0.104256	0.235696	0.268884
Egr3	0.439158	0.272564	0.401462	0.545802	0.557139	0.292479	1	0.468449	0.43949	0.445042	0.522428	0.485583	0.31358	0.446618	0.162575	0.391105	0.238051	0.488692	0.532666	0.637206	0.585688	0.328493
Nr4a1	0.452989	0.145456	-0.0896902	0.592427	0.809624	0.42109	0.468449	1	0.722862	0.569025	0.443287	0.373482	0.100971	0.198021	0.0477121	0.385378	0.12174	-0.00416411	0.149617	0.24369	0.495517	0.385781
Arc	0.358848	0.0785387	-0.1052	0.591572	0.764363	0.440436	0.43949	0.722862	1	0.528851	0.435371	0.319509	0.106637	0.140627	0.118399	0.368107	0.051802	-0.00727635	0.11675	0.19209	0.397365	0.434468
Homer1	0.364959	0.177021	0.0698676	0.536469	0.634799	0.271691	0.445042	0.569025	0.528851	1	0.56991	0.348107	0.209802	0.40629	0.100957	0.440696	0.198848	0.211545	0.328347	0.358882	0.496389	0.32966
Rheb	0.353835	0.200985	0.298698	0.511344	0.497021	0.258794	0.522428	0.443287	0.435371	0.56991	1	0.449174	0.393206	0.568171	0.211596	0.53149	0.300262	0.42082	0.601608	0.565501	0.677617	0.294281
Rgs2	0.336032	0.202374	0.317046	0.347132	0.395858	0.256334	0.485583	0.373482	0.319509	0.348107	0.449174	1	0.195752	0.340439	0.147358	0.32702	0.178903	0.422665	0.402742	0.480395	0.508817	0.227276
Ptgs2	0.180826	0.0209747	0.224126	0.22385	0.134685	0.11773	0.31358	0.100971	0.106637	0.209802	0.393206	0.195752	1	0.435579	0.056279	0.116879	0.236223	0.2938	0.475977	0.359258	0.288247	0.0923661
Bdnf	0.317265	0.198807	0.42207	0.309395	0.219605	0.0941294	0.446618	0.198021	0.140627	0.40629	0.568171	0.340439	0.435579	1	0.181346	0.430009	0.287371	0.492102	0.668723	0.615663	0.572047	0.19813
Inhba	0.064858	0.0711129	0.127861	0.0879792	0.152588	0.0565174	0.162575	0.0477121	0.118399	0.100957	0.211596	0.147358	0.056279	0.181346	1	0.180777	0.0880679	0.249903	0.180874	0.233331	0.203351	0.0457405
Nptx2	0.330344	0.229167	0.143323	0.364514	0.468478	0.231121	0.391105	0.385378	0.368107	0.440696	0.53149	0.32702	0.116879	0.430009	0.180777	1	0.17094	0.248215	0.274548	0.417618	0.474359	0.219472
Plat	0.121661	0.0732265	0.166081	0.197032	0.132174	0.16357	0.238051	0.12174	0.051802	0.198848	0.300262	0.178903	0.236223	0.287371	0.0880679	0.17094	1	0.278171	0.27237	0.274359	0.254719	-0.011606
Pcdh8	0.147052	0.186446	0.652481	0.218655	0.0686599	0.0159959	0.488692	-0.00416411	-0.00727635	0.211545	0.42082	0.422665	0.2938	0.492102	0.249903	0.248215	0.278171	1	0.63475	0.66655	0.493357	0.0559618
Nrn1	0.279547	0.152803	0.572959	0.279898	0.201731	0.0652192	0.532666	0.149617	0.11675	0.328347	0.601608	0.402742	0.475977	0.668723	0.180874	0.274548	0.27237	0.63475	1	0.717184	0.617854	0.134056
Syne1	0.310682	0.208017	0.66269	0.342242	0.305993	0.104256	0.637206	0.24369	0.19209	0.358882	0.565501	0.480395	0.359258	0.615663	0.233331	0.417618	0.274359	0.66655	0.717184	1	0.70061	0.168089
Dclk1	0.360748	0.183565	0.464882	0.493085	0.514488	0.235696	0.585688	0.495517	0.397365	0.496389	0.677617	0.508817	0.288247	0.572047	0.203351	0.474359	0.254719	0.493357	0.617854	0.70061	1	0.267901
Npas4	0.25868	0.151222	0.00838603	0.375867	0.376649	0.268884	0.328493	0.385781	0.434468	0.32966	0.294281	0.227276	0.0923661	0.19813	0.0457405	0.219472	-0.011606	0.0559618	0.134056	0.168089	0.267901	1

## Sheet: Trained DG Spots
	Fos	Fosb	Jun	Junb	Egr1	Egr2	Egr3	Nr4a1	Arc	Homer1	Rheb	Rgs2	Ptgs2	Bdnf	Inhba	Nptx2	Plat	Pcdh8	Nrn1	Syne1	Dclk1	Npas4
Fos	1	0.257491	0.178673	0.0633383	0.0956189	-0.025663	0.23637	0.149268	0.124434	-0.0267293	0.0853959	0.0689679	-0.0310771	0.195528	0.271646	0.261179	-0.107996	-0.0416509	0.113937	0.26099	0.0772113	0.128514
Fosb	0.257491	1	0.0209121	-0.15179	0.00240285	-0.0877058	0.273106	0.0425115	-0.0531581	-0.0415227	0.0720229	-0.012075	-0.0844846	-0.00588235	0.191136	0.497675	-0.0194257	0.167797	-0.0449299	0.199517	-0.0418024	0.195538
Jun	0.178673	0.0209121	1	0.282922	0.231144	-0.128388	0.449383	0.0474137	0.386046	0.178008	0.508163	0.238374	0.39121	0.38872	-0.0799414	0.345796	-0.0406233	0.465355	0.504241	0.485136	0.462495	0.00314548
Junb	0.0633383	-0.15179	0.282922	1	0.267995	0.219951	0.265613	0.168334	0.276828	0.194562	0.260185	0.245445	0.197536	0.061337	-0.0414464	0.0900569	0.00833306	0.385876	0.0345936	0.212225	0.197166	0.233276
Egr1	0.0956189	0.00240285	0.231144	0.267995	1	0.0295041	0.331915	0.527087	0.383657	0.0828114	0.349581	0.188942	0.226784	0.453997	0.44943	0.469077	0.262792	0.368771	0.220957	0.586572	0.282438	-0.00722845
Egr2	-0.025663	-0.0877058	-0.128388	0.219951	0.0295041	1	-0.201709	0.22371	0.0720533	0.0910446	-0.190878	-0.0338896	-0.132318	-0.180571	0.0838188	-0.0774417	-0.161856	-0.0730902	-0.144489	-0.0874941	0.0693162	0.263844
Egr3	0.23637	0.273106	0.449383	0.265613	0.331915	-0.201709	1	0.366636	0.365376	0.20442	0.493772	0.453356	0.110162	0.486179	0.112839	0.469598	0.0055845	0.438354	0.374576	0.522963	0.259593	0.323227
Nr4a1	0.149268	0.0425115	0.0474137	0.168334	0.527087	0.22371	0.366636	1	0.308159	0.0882597	0.383391	0.141679	0.0461773	0.345093	0.470118	0.313941	0.297294	0.278631	0.269527	0.505581	0.39318	0.076732
Arc	0.124434	-0.0531581	0.386046	0.276828	0.383657	0.0720533	0.365376	0.308159	1	0.172568	0.500593	0.221042	0.153395	0.154073	0.217064	0.417391	0.176487	0.310315	0.216402	0.376597	0.315013	0.094495
Homer1	-0.0267293	-0.0415227	0.178008	0.194562	0.0828114	0.0910446	0.20442	0.0882597	0.172568	1	0.194388	0.206572	0.0651492	0.354165	-0.121882	0.103324	-0.106876	0.231935	0.127483	0.248535	0.204493	0.0499649
Rheb	0.0853959	0.0720229	0.508163	0.260185	0.349581	-0.190878	0.493772	0.383391	0.500593	0.194388	1	0.330024	0.542343	0.25604	0.0927721	0.387095	0.15755	0.381847	0.3916	0.539878	0.477094	0.0249636
Rgs2	0.0689679	-0.012075	0.238374	0.245445	0.188942	-0.0338896	0.453356	0.141679	0.221042	0.206572	0.330024	1	0.284769	0.150299	-0.113091	0.217891	0.0853821	0.46871	0.292604	0.295337	0.163292	0.0951719
Ptgs2	-0.0310771	-0.0844846	0.39121	0.197536	0.226784	-0.132318	0.110162	0.0461773	0.153395	0.0651492	0.542343	0.284769	1	0.107203	-0.178782	0.195697	0.0761974	0.302691	0.340726	0.419279	0.261879	-0.121631
Bdnf	0.195528	-0.00588235	0.38872	0.061337	0.453997	-0.180571	0.486179	0.345093	0.154073	0.354165	0.25604	0.150299	0.107203	1	0.0827187	0.279529	0.0937005	0.287634	0.374415	0.607527	0.503166	0.0601657
Inhba	0.271646	0.191136	-0.0799414	-0.0414464	0.44943	0.0838188	0.112839	0.470118	0.217064	-0.121882	0.0927721	-0.113091	-0.178782	0.0827187	1	0.385755	0.209517	0.196646	0.0173799	0.185868	-0.0403065	0.0903559
Nptx2	0.261179	0.497675	0.345796	0.0900569	0.469077	-0.0774417	0.469598	0.313941	0.417391	0.103324	0.387095	0.217891	0.195697	0.279529	0.385755	1	0.123185	0.409317	0.0601088	0.514373	0.0970993	0.161789
Plat	-0.107996	-0.0194257	-0.0406233	0.00833306	0.262792	-0.161856	0.0055845	0.297294	0.176487	-0.106876	0.15755	0.0853821	0.0761974	0.0937005	0.209517	0.123185	1	0.206295	-0.0101826	0.15845	-0.119395	-0.151939
Pcdh8	-0.0416509	0.167797	0.465355	0.385876	0.368771	-0.0730902	0.438354	0.278631	0.310315	0.231935	0.381847	0.46871	0.302691	0.287634	0.196646	0.409317	0.206295	1	0.380666	0.445939	0.203222	0.0531885
Nrn1	0.113937	-0.0449299	0.504241	0.0345936	0.220957	-0.144489	0.374576	0.269527	0.216402	0.127483	0.3916	0.292604	0.340726	0.374415	0.0173799	0.0601088	-0.0101826	0.380666	1	0.48454	0.530976	-0.211753
Syne1	0.26099	0.199517	0.485136	0.212225	0.586572	-0.0874941	0.522963	0.505581	0.376597	0.248535	0.539878	0.295337	0.419279	0.607527	0.185868	0.514373	0.15845	0.445939	0.48454	1	0.51437	0.123572
Dclk1	0.0772113	-0.0418024	0.462495	0.197166	0.282438	0.0693162	0.259593	0.39318	0.315013	0.204493	0.477094	0.163292	0.261879	0.503166	-0.0403065	0.0970993	-0.119395	0.203222	0.530976	0.51437	1	-0.00334033
Npas4	0.128514	0.195538	0.00314548	0.233276	-0.00722845	0.263844	0.323227	0.076732	0.094495	0.0499649	0.0249636	0.0951719	-0.121631	0.0601657	0.0903559	0.161789	-0.151939	0.0531885	-0.211753	0.123572	-0.00334033	1

## Sheet: Trained CA3 Spots
	Fos	Fosb	Jun	Junb	Egr1	Egr2	Egr3	Nr4a1	Arc	Homer1	Rheb	Rgs2	Ptgs2	Bdnf	Inhba	Nptx2	Plat	Pcdh8	Nrn1	Syne1	Dclk1	Npas4
Fos	1	0.261461	0.0103645	0.265203	0.0915596	0.0866336	0.089936	0.331781	-0.0145977	0.300093	0.0867884	0.257247	0.238745	0.433376	-0.0444477	0.0827385	-0.0454087	0.223765	0.131951	0.240484	0.117965	0.33799
Fosb	0.261461	1	0.0687265	0.293501	0.0771154	-0.14122	0.283287	0.244835	0.0501062	0.27721	0.107957	0.212259	-0.0389756	0.27875	-0.0935649	0.25974	-0.118567	0.0715624	0.156013	0.193067	0.360603	0.296522
Jun	0.0103645	0.0687265	1	0.0219553	0.0727672	-0.107903	0.141066	0.0840446	-0.171238	0.0650172	-0.0357446	0.274062	-0.127347	0.0773061	0.037007	-0.102424	-0.0873882	0.172239	0.202845	0.430457	0.148092	0.0443351
Junb	0.265203	0.293501	0.0219553	1	0.345076	0.301297	0.212594	0.285705	0.0577218	0.416349	0.314185	0.00469666	0.176031	0.309375	0.0619153	0.137911	0.289591	0.238109	0.103899	0.132546	0.103413	0.583125
Egr1	0.0915596	0.0771154	0.0727672	0.345076	1	-0.0377587	0.182605	0.146007	0.365507	0.267121	0.427633	0.185866	0.227934	0.449564	0.485248	0.191388	0.143396	0.504914	0.250682	0.227736	0.424046	0.359508
Egr2	0.0866336	-0.14122	-0.107903	0.301297	-0.0377587	1	0.00420622	0.375562	0.214209	0.20133	0.225908	0.0389517	0.352067	0.278015	-0.153895	0.109025	0.336741	-0.122626	-0.0187196	0.00647297	-0.00788262	0.16539
Egr3	0.089936	0.283287	0.141066	0.212594	0.182605	0.00420622	1	-0.0527064	-0.0434969	-0.133885	-0.169135	0.19633	0.170882	-0.0435076	-0.0183602	-0.412924	0.0459009	0.281994	0.175605	0.259784	-0.0223149	0.164387
Nr4a1	0.331781	0.244835	0.0840446	0.285705	0.146007	0.375562	-0.0527064	1	0.2537	0.546722	0.609829	0.0845218	0.321957	0.593196	-0.200735	0.306841	0.310537	0.227212	0.440602	0.425955	0.493241	0.347524
Arc	-0.0145977	0.0501062	-0.171238	0.0577218	0.365507	0.214209	-0.0434969	0.2537	1	0.312524	0.350081	0.230294	0.0419434	0.404688	0.185584	0.151659	0.0147024	0.0964477	0.185504	0.0907472	0.243325	0.200796
Homer1	0.300093	0.27721	0.0650172	0.416349	0.267121	0.20133	-0.133885	0.546722	0.312524	1	0.587445	0.129613	0.124489	0.592452	0.0295754	0.370119	-0.00870863	0.151073	0.255076	0.357908	0.303062	0.485142
Rheb	0.0867884	0.107957	-0.0357446	0.314185	0.427633	0.225908	-0.169135	0.609829	0.350081	0.587445	1	0.0318725	0.178662	0.664961	0.117647	0.47804	0.286866	0.21387	0.45417	0.393528	0.67109	0.328107
Rgs2	0.257247	0.212259	0.274062	0.00469666	0.185866	0.0389517	0.19633	0.0845218	0.230294	0.129613	0.0318725	1	-0.0234916	0.151853	0.337689	0.0983175	-0.176273	0.121721	-0.0209866	0.26341	0.256134	0.247128
Ptgs2	0.238745	-0.0389756	-0.127347	0.176031	0.227934	0.352067	0.170882	0.321957	0.0419434	0.124489	0.178662	-0.0234916	1	0.317615	-0.125491	-0.205159	0.379967	0.0721702	0.291045	0.211293	0.0557353	0.11
Bdnf	0.433376	0.27875	0.0773061	0.309375	0.449564	0.278015	-0.0435076	0.593196	0.404688	0.592452	0.664961	0.151853	0.317615	1	0.18626	0.397304	0.290442	0.405271	0.600691	0.466217	0.624208	0.253652
Inhba	-0.0444477	-0.0935649	0.037007	0.0619153	0.485248	-0.153895	-0.0183602	-0.200735	0.185584	0.0295754	0.117647	0.337689	-0.125491	0.18626	1	0.150173	-0.0294382	0.363785	0.000378294	-0.0420609	0.21935	0.105035
Nptx2	0.0827385	0.25974	-0.102424	0.137911	0.191388	0.109025	-0.412924	0.306841	0.151659	0.370119	0.47804	0.0983175	-0.205159	0.397304	0.150173	1	0.0422634	-0.0261751	-0.121712	0.0410831	0.576491	0.109318
Plat	-0.0454087	-0.118567	-0.0873882	0.289591	0.143396	0.336741	0.0459009	0.310537	0.0147024	-0.00870863	0.286866	-0.176273	0.379967	0.290442	-0.0294382	0.0422634	1	0.23475	0.175566	0.0618246	0.256884	-0.265973
Pcdh8	0.223765	0.0715624	0.172239	0.238109	0.504914	-0.122626	0.281994	0.227212	0.0964477	0.151073	0.21387	0.121721	0.0721702	0.405271	0.363785	-0.0261751	0.23475	1	0.479705	0.259579	0.380236	0.182047
Nrn1	0.131951	0.156013	0.202845	0.103899	0.250682	-0.0187196	0.175605	0.440602	0.185504	0.255076	0.45417	-0.0209866	0.291045	0.600691	0.000378294	-0.121712	0.175566	0.479705	1	0.621913	0.469581	0.120819
Syne1	0.240484	0.193067	0.430457	0.132546	0.227736	0.00647297	0.259784	0.425955	0.0907472	0.357908	0.393528	0.26341	0.211293	0.466217	-0.0420609	0.0410831	0.0618246	0.259579	0.621913	1	0.411942	0.115985
Dclk1	0.117965	0.360603	0.148092	0.103413	0.424046	-0.00788262	-0.0223149	0.493241	0.243325	0.303062	0.67109	0.256134	0.0557353	0.624208	0.21935	0.576491	0.256884	0.380236	0.469581	0.411942	1	0.154796
Npas4	0.33799	0.296522	0.0443351	0.583125	0.359508	0.16539	0.164387	0.347524	0.200796	0.485142	0.328107	0.247128	0.11	0.253652	0.105035	0.109318	-0.265973	0.182047	0.120819	0.115985	0.154796	1

## Sheet: Trained CA1 Spots
	Fos	Fosb	Jun	Junb	Egr1	Egr2	Egr3	Nr4a1	Arc	Homer1	Rheb	Rgs2	Ptgs2	Bdnf	Inhba	Nptx2	Plat	Pcdh8	Nrn1	Syne1	Dclk1	Npas4
Fos	1	0.33308	-0.0229303	0.397725	0.542979	0.266144	0.62014	0.488436	0.358288	0.217713	0.393375	0.564228	0.0101101	0.0811566	-0.0314356	0.334286	0.243499	0.201933	0.501012	0.483912	0.398402	0.139791
Fosb	0.33308	1	0.06766	0.365317	0.156156	-0.0194357	0.29457	0.200404	0.164627	0.180643	0.232955	0.358458	-0.0947988	0.23247	-0.154375	0.111015	0.182113	-0.021227	0.104785	0.0574912	0.0669223	0.157087
Jun	-0.0229303	0.06766	1	0.0121486	-0.0478426	0.0829472	-0.0698971	0.229854	-0.0354019	0.12368	-0.0299333	-0.0279616	0.0129866	0.101177	-0.0921919	-0.0110215	0.389438	-0.00805264	0.17553	-0.00144389	0.256429	0.150136
Junb	0.397725	0.365317	0.0121486	1	0.689853	0.384248	0.668866	0.634366	0.683414	0.557056	0.669205	0.407427	0.357392	0.467014	0.117985	0.512471	0.322507	0.361771	0.455208	0.505569	0.632496	0.171642
Egr1	0.542979	0.156156	-0.0478426	0.689853	1	0.428148	0.777555	0.719067	0.715382	0.628755	0.696252	0.617144	0.284995	0.377583	0.14537	0.635776	0.292084	0.435108	0.633438	0.718566	0.661337	0.232172
Egr2	0.266144	-0.0194357	0.0829472	0.384248	0.428148	1	0.523537	0.385729	0.517229	0.203447	0.547753	0.507567	0.321834	0.257522	0.158501	0.375874	0.482846	0.484029	0.334291	0.300719	0.436125	0.382771
Egr3	0.62014	0.29457	-0.0698971	0.668866	0.777555	0.523537	1	0.60494	0.571049	0.434141	0.60573	0.495779	0.244631	0.275393	0.0624302	0.590373	0.388622	0.464537	0.532772	0.659285	0.582683	0.266704
Nr4a1	0.488436	0.200404	0.229854	0.634366	0.719067	0.385729	0.60494	1	0.646881	0.442246	0.616294	0.643478	0.313838	0.464135	-0.0587041	0.406016	0.231716	0.285976	0.654998	0.591538	0.759393	0.327699
Arc	0.358288	0.164627	-0.0354019	0.683414	0.715382	0.517229	0.571049	0.646881	1	0.367796	0.639317	0.518961	0.450231	0.304368	0.299873	0.436235	0.151167	0.335249	0.379745	0.438785	0.578657	0.423581
Homer1	0.217713	0.180643	0.12368	0.557056	0.628755	0.203447	0.434141	0.442246	0.367796	1	0.595493	0.304809	0.128485	0.517193	0.14292	0.496648	0.460632	0.517257	0.38109	0.502048	0.500859	0.118855
Rheb	0.393375	0.232955	-0.0299333	0.669205	0.696252	0.547753	0.60573	0.616294	0.639317	0.595493	1	0.593415	0.40226	0.503949	0.172876	0.515335	0.415721	0.694969	0.344894	0.539685	0.644552	0.307876
Rgs2	0.564228	0.358458	-0.0279616	0.407427	0.617144	0.507567	0.495779	0.643478	0.518961	0.304809	0.593415	1	0.162233	0.351528	0.0149527	0.421413	0.221637	0.256761	0.5497	0.558341	0.514745	0.280309
Ptgs2	0.0101101	-0.0947988	0.0129866	0.357392	0.284995	0.321834	0.244631	0.313838	0.450231	0.128485	0.40226	0.162233	1	0.184128	0.207698	0.127793	0.124277	0.064441	0.198535	0.293864	0.371545	0.106796
Bdnf	0.0811566	0.23247	0.101177	0.467014	0.377583	0.257522	0.275393	0.464135	0.304368	0.517193	0.503949	0.351528	0.184128	1	-0.0229151	0.48491	0.403966	0.161243	0.339357	0.498098	0.463653	0.23076
Inhba	-0.0314356	-0.154375	-0.0921919	0.117985	0.14537	0.158501	0.0624302	-0.0587041	0.299873	0.14292	0.172876	0.0149527	0.207698	-0.0229151	1	-0.0330603	-0.0354101	0.299712	-0.210568	0.0454855	0.116071	-0.0173418
Nptx2	0.334286	0.111015	-0.0110215	0.512471	0.635776	0.375874	0.590373	0.406016	0.436235	0.496648	0.515335	0.421413	0.127793	0.48491	-0.0330603	1	0.301506	0.320497	0.451451	0.71205	0.527617	0.121564
Plat	0.243499	0.182113	0.389438	0.322507	0.292084	0.482846	0.388622	0.231716	0.151167	0.460632	0.415721	0.221637	0.124277	0.403966	-0.0354101	0.301506	1	0.446345	0.261991	0.381084	0.427376	0.196025
Pcdh8	0.201933	-0.021227	-0.00805264	0.361771	0.435108	0.484029	0.464537	0.285976	0.335249	0.517257	0.694969	0.256761	0.064441	0.161243	0.299712	0.320497	0.446345	1	0.129845	0.282334	0.399405	0.114458
Nrn1	0.501012	0.104785	0.17553	0.455208	0.633438	0.334291	0.532772	0.654998	0.379745	0.38109	0.344894	0.5497	0.198535	0.339357	-0.210568	0.451451	0.261991	0.129845	1	0.625008	0.633662	0.203058
Syne1	0.483912	0.0574912	-0.00144389	0.505569	0.718566	0.300719	0.659285	0.591538	0.438785	0.502048	0.539685	0.558341	0.293864	0.498098	0.0454855	0.71205	0.381084	0.282334	0.625008	1	0.698225	0.0775636
Dclk1	0.398402	0.0669223	0.256429	0.632496	0.661337	0.436125	0.582683	0.759393	0.578657	0.500859	0.644552	0.514745	0.371545	0.463653	0.116071	0.527617	0.427376	0.399405	0.633662	0.698225	1	0.278094
Npas4	0.139791	0.157087	0.150136	0.171642	0.232172	0.382771	0.266704	0.327699	0.423581	0.118855	0.307876	0.280309	0.106796	0.23076	-0.0173418	0.121564	0.196025	0.114458	0.203058	0.0775636	0.278094	1

## Sheet: Untrained All Spots
	Fos	Fosb	Jun	Junb	Egr1	Egr2	Egr3	Nr4a1	Arc	Homer1	Rheb	Rgs2	Ptgs2	Bdnf	Inhba	Nptx2	Plat	Pcdh8	Nrn1	Syne1	Dclk1	Npas4
Fos	1	0.0957311	0.0402029	0.197539	0.399407	0.109551	0.26201	0.323359	0.360728	0.268394	0.344089	0.102377	0.202695	0.276948	0.0603443	0.182502	0.0678084	0.159614	0.177176	0.227103	0.368169	0.142149
Fosb	0.0957311	1	0.191454	0.11163	0.0705934	0.127501	0.198999	0.0580424	0.00816029	0.0913622	0.0967477	0.0432425	0.0957281	0.216715	0.110286	-0.0217529	0.0622584	0.196916	0.151949	0.167423	0.151915	0.0314692
Jun	0.0402029	0.191454	1	0.130656	-0.00508059	0.118465	0.425015	-0.0505709	-0.0575451	0.0523132	0.351311	0.297071	0.201717	0.481346	0.253773	0.0560921	0.167172	0.559128	0.585909	0.610309	0.464339	0.0512029
Junb	0.197539	0.11163	0.130656	1	0.475514	0.207521	0.303455	0.323787	0.337075	0.295649	0.317281	0.216895	0.0163858	0.205886	0.0550737	0.16896	-0.0194651	0.0779585	0.174749	0.27918	0.30111	0.26743
Egr1	0.399407	0.0705934	-0.00508059	0.475514	1	0.37509	0.439399	0.671279	0.598021	0.553453	0.555976	0.204396	0.0782681	0.246025	0.100168	0.354922	0.00749106	0.0587677	0.180519	0.346373	0.523362	0.218894
Egr2	0.109551	0.127501	0.118465	0.207521	0.37509	1	0.316714	0.382829	0.298137	0.250308	0.302646	0.245287	0.00274317	0.122008	0.12103	0.135375	0.014649	0.0339769	0.180088	0.227829	0.304751	0.321117
Egr3	0.26201	0.198999	0.425015	0.303455	0.439399	0.316714	1	0.325879	0.241698	0.338747	0.467987	0.290085	0.169642	0.403287	0.184157	0.149716	0.0783572	0.378372	0.473541	0.537249	0.535102	0.233052
Nr4a1	0.323359	0.0580424	-0.0505709	0.323787	0.671279	0.382829	0.325879	1	0.510243	0.417195	0.400359	0.19143	0.0639182	0.256578	0.102345	0.188113	0.0126651	0.0103004	0.12956	0.248453	0.408089	0.288209
Arc	0.360728	0.00816029	-0.0575451	0.337075	0.598021	0.298137	0.241698	0.510243	1	0.443286	0.422177	0.154685	0.117895	0.207759	0.100351	0.222334	-0.0154038	0.0609149	0.151588	0.231853	0.374183	0.187441
Homer1	0.268394	0.0913622	0.0523132	0.295649	0.553453	0.250308	0.338747	0.417195	0.443286	1	0.484277	0.210464	0.192642	0.344526	0.129519	0.349138	0.134526	0.221146	0.278919	0.327385	0.472535	0.146117
Rheb	0.344089	0.0967477	0.351311	0.317281	0.555976	0.302646	0.467987	0.400359	0.422177	0.484277	1	0.329765	0.29763	0.560471	0.217347	0.402716	0.166905	0.392955	0.560721	0.621013	0.680031	0.214663
Rgs2	0.102377	0.0432425	0.297071	0.216895	0.204396	0.245287	0.290085	0.19143	0.154685	0.210464	0.329765	1	0.0637534	0.288748	0.148172	0.124519	0.0866469	0.319823	0.381175	0.385779	0.37182	0.134782
Ptgs2	0.202695	0.0957281	0.201717	0.0163858	0.0782681	0.00274317	0.169642	0.0639182	0.117895	0.192642	0.29763	0.0637534	1	0.404091	0.00249524	0.121385	0.200594	0.422425	0.424234	0.272368	0.21017	0.0644825
Bdnf	0.276948	0.216715	0.481346	0.205886	0.246025	0.122008	0.403287	0.256578	0.207759	0.344526	0.560471	0.288748	0.404091	1	0.229801	0.235386	0.163208	0.485986	0.595934	0.600563	0.502984	0.130165
Inhba	0.0603443	0.110286	0.253773	0.0550737	0.100168	0.12103	0.184157	0.102345	0.100351	0.129519	0.217347	0.148172	0.00249524	0.229801	1	0.0842142	0.050166	0.25829	0.208222	0.327709	0.259002	0.0368608
Nptx2	0.182502	-0.0217529	0.0560921	0.16896	0.354922	0.135375	0.149716	0.188113	0.222334	0.349138	0.402716	0.124519	0.121385	0.235386	0.0842142	1	0.0430084	0.130823	0.202356	0.225324	0.333317	0.129744
Plat	0.0678084	0.0622584	0.167172	-0.0194651	0.00749106	0.014649	0.0783572	0.0126651	-0.0154038	0.134526	0.166905	0.0866469	0.200594	0.163208	0.050166	0.0430084	1	0.201043	0.287604	0.167974	0.169307	-0.0520189
Pcdh8	0.159614	0.196916	0.559128	0.0779585	0.0587677	0.0339769	0.378372	0.0103004	0.0609149	0.221146	0.392955	0.319823	0.422425	0.485986	0.25829	0.130823	0.201043	1	0.623149	0.597447	0.436357	0.0415144
Nrn1	0.177176	0.151949	0.585909	0.174749	0.180519	0.180088	0.473541	0.12956	0.151588	0.278919	0.560721	0.381175	0.424234	0.595934	0.208222	0.202356	0.287604	0.623149	1	0.654042	0.550814	0.151831
Syne1	0.227103	0.167423	0.610309	0.27918	0.346373	0.227829	0.537249	0.248453	0.231853	0.327385	0.621013	0.385779	0.272368	0.600563	0.327709	0.225324	0.167974	0.597447	0.654042	1	0.627739	0.157258
Dclk1	0.368169	0.151915	0.464339	0.30111	0.523362	0.304751	0.535102	0.408089	0.374183	0.472535	0.680031	0.37182	0.21017	0.502984	0.259002	0.333317	0.169307	0.436357	0.550814	0.627739	1	0.255824
Npas4	0.142149	0.0314692	0.0512029	0.26743	0.218894	0.321117	0.233052	0.288209	0.187441	0.146117	0.214663	0.134782	0.0644825	0.130165	0.0368608	0.129744	-0.0520189	0.0415144	0.151831	0.157258	0.255824	1

## Sheet: Untrained DG Spots
	Fos	Fosb	Jun	Junb	Egr1	Egr2	Egr3	Nr4a1	Arc	Homer1	Rheb	Rgs2	Ptgs2	Bdnf	Inhba	Nptx2	Plat	Pcdh8	Nrn1	Syne1	Dclk1	Npas4
Fos	1	0.299244	-0.0066191	0.103255	-0.0222919	-0.0951864	0.0784643	-0.0380955	0.184854	-0.0271471	0.0896683	-0.184082	0.165229	0.0889861	-0.153869	-0.152232	-0.0665653	0.151946	-0.0814873	0.0351015	0.00612803	-0.0805659
Fosb	0.299244	1	0.219602	0.178551	0.200122	0.24437	0.157563	-0.142594	0.297626	0.324524	0.14329	-0.0622885	0.182727	0.183944	0.196161	-0.0751581	0.106548	0.255586	0.153622	0.0388188	0.216864	0.0835295
Jun	-0.0066191	0.219602	1	0.324056	0.282219	0.20478	0.523915	-0.147066	0.226359	0.0411175	0.631817	0.183126	0.146425	0.430408	0.230212	0.0240634	-0.0724056	0.380555	0.519288	0.552969	0.587385	0.24024
Junb	0.103255	0.178551	0.324056	1	0.380416	0.0792019	0.248443	-0.199208	-0.0347037	0.0833397	0.201146	0.0337594	-0.13359	0.142531	0.073661	-0.0884943	-0.0721191	-0.129588	0.125583	0.0896214	0.242613	0.0385691
Egr1	-0.0222919	0.200122	0.282219	0.380416	1	0.053805	0.247485	-0.106479	0.0109079	0.240912	0.350521	0.057266	0.0343772	0.300888	-0.0142918	-0.0642352	-0.105042	0.181029	0.461381	0.260827	0.548267	0.0853086
Egr2	-0.0951864	0.24437	0.20478	0.0792019	0.053805	1	0.282815	-0.130403	0.138251	0.0478134	0.265551	0.318359	-0.0203709	-0.0552716	0.150676	-0.0565571	0.0111358	-0.115115	0.17968	0.0946668	0.181856	0.459784
Egr3	0.0784643	0.157563	0.523915	0.248443	0.247485	0.282815	1	-0.099779	0.156495	-0.0166385	0.444827	0.221982	0.178896	0.211259	0.105023	0.0973322	-0.111296	0.272212	0.381611	0.432621	0.362207	0.103696
Nr4a1	-0.0380955	-0.142594	-0.147066	-0.199208	-0.106479	-0.130403	-0.099779	1	-0.0406274	0.0476557	-0.143842	-0.19915	0.0987747	-0.0675313	-0.210796	-0.0406274	0.030543	0.0553402	0.0636165	-0.0932617	-0.0389233	0.0451526
Arc	0.184854	0.297626	0.226359	-0.0347037	0.0109079	0.138251	0.156495	-0.0406274	1	0.0764684	0.400112	0.194266	0.0305431	0.197547	0.363441	0.143216	-0.082572	0.364669	0.0836565	0.162216	0.22061	0.0139621
Homer1	-0.0271471	0.324524	0.0411175	0.0833397	0.240912	0.0478134	-0.0166385	0.0476557	0.0764684	1	-0.00829714	-0.108079	-0.125878	0.209448	0.181283	0.187587	0.0777623	0.141144	0.0526418	-0.0359986	0.273651	-0.126151
Rheb	0.0896683	0.14329	0.631817	0.201146	0.350521	0.265551	0.444827	-0.143842	0.400112	-0.00829714	1	0.272833	0.043384	0.59838	0.284305	0.228012	-0.0103488	0.38518	0.515137	0.558115	0.600862	0.179223
Rgs2	-0.184082	-0.0622885	0.183126	0.0337594	0.057266	0.318359	0.221982	-0.19915	0.194266	-0.108079	0.272833	1	0.133768	0.0844858	0.178672	0.194266	0.0315001	0.229013	0.365727	0.311505	0.181681	0.134058
Ptgs2	0.165229	0.182727	0.146425	-0.13359	0.0343772	-0.0203709	0.178896	0.0987747	0.0305431	-0.125878	0.043384	0.133768	1	0.0218027	-0.139264	-0.0325793	0.038051	0.492074	0.279173	0.0964051	0.12531	0.0829769
Bdnf	0.0889861	0.183944	0.430408	0.142531	0.300888	-0.0552716	0.211259	-0.0675313	0.197547	0.209448	0.59838	0.0844858	0.0218027	1	0.328122	0.221375	-0.143394	0.288293	0.328571	0.446638	0.471267	-0.0341712
Inhba	-0.153869	0.196161	0.230212	0.073661	-0.0142918	0.150676	0.105023	-0.210796	0.363441	0.181283	0.284305	0.178672	-0.139264	0.328122	1	0.302209	-0.0496393	0.0830351	0.00536456	0.314559	0.203263	-0.0182936
Nptx2	-0.152232	-0.0751581	0.0240634	-0.0884943	-0.0642352	-0.0565571	0.0973322	-0.0406274	0.143216	0.187587	0.228012	0.194266	-0.0325793	0.221375	0.302209	1	-0.0323812	0.273207	0.107161	0.194659	0.0538074	-0.130313
Plat	-0.0665653	0.106548	-0.0724056	-0.0721191	-0.105042	0.0111358	-0.111296	0.030543	-0.082572	0.0777623	-0.0103488	0.0315001	0.038051	-0.143394	-0.0496393	-0.0323812	1	0.0676824	0.203006	-0.0278745	-0.0395086	-0.0569808
Pcdh8	0.151946	0.255586	0.380555	-0.129588	0.181029	-0.115115	0.272212	0.0553402	0.364669	0.141144	0.38518	0.229013	0.492074	0.288293	0.0830351	0.273207	0.0676824	1	0.413771	0.469859	0.369991	-0.0732314
Nrn1	-0.0814873	0.153622	0.519288	0.125583	0.461381	0.17968	0.381611	0.0636165	0.0836565	0.0526418	0.515137	0.365727	0.279173	0.328571	0.00536456	0.107161	0.203006	0.413771	1	0.479728	0.597638	0.205986
Syne1	0.0351015	0.0388188	0.552969	0.0896214	0.260827	0.0946668	0.432621	-0.0932617	0.162216	-0.0359986	0.558115	0.311505	0.0964051	0.446638	0.314559	0.194659	-0.0278745	0.469859	0.479728	1	0.470502	0.180284
Dclk1	0.00612803	0.216864	0.587385	0.242613	0.548267	0.181856	0.362207	-0.0389233	0.22061	0.273651	0.600862	0.181681	0.12531	0.471267	0.203263	0.0538074	-0.0395086	0.369991	0.597638	0.470502	1	0.314216
Npas4	-0.0805659	0.0835295	0.24024	0.0385691	0.0853086	0.459784	0.103696	0.0451526	0.0139621	-0.126151	0.179223	0.134058	0.0829769	-0.0341712	-0.0182936	-0.130313	-0.0569808	-0.0732314	0.205986	0.180284	0.314216	1

## Sheet: Untrained CA3 Spots
	Fos	Fosb	Jun	Junb	Egr1	Egr2	Egr3	Nr4a1	Arc	Homer1	Rheb	Rgs2	Ptgs2	Bdnf	Inhba	Nptx2	Plat	Pcdh8	Nrn1	Syne1	Dclk1	Npas4
Fos	1	0.358804	0.220535	0.044993	0.402123	0.00802702	0.205889	0.17292	0.0938168	0.0186877	0.0985982	-0.137979	0.335973	0.412376	-0.218873	0.212778	0.0928714	0.288154	0.090239	0.0143248	0.0742405	-0.128432
Fosb	0.358804	1	0.159906	-0.0815591	0.636158	-0.0349215	0.483688	0.10166	0.068025	-0.0243902	-0.00107238	-0.0891037	0.286779	0.149075	-0.0476104	-0.0877812	-0.0776994	0.27942	-0.00370363	0.199424	0.0931301	-0.069843
Jun	0.220535	0.159906	1	0.270502	0.33734	-0.0538707	0.278654	0.184268	-0.0787027	-0.19126	0.13441	0.305653	0.18433	0.285476	-0.150562	0.209275	-0.119861	0.111643	0.476204	0.229125	-0.0114626	0.242418
Junb	0.044993	-0.0815591	0.270502	1	0.088636	0.210195	-0.0878595	0.101983	0.280547	0.0453106	0.0466173	0.58023	-0.109302	0.113451	-0.0700504	0.117413	-0.114321	0.0151518	0.0708402	0.180608	-0.0410809	0.14013
Egr1	0.402123	0.636158	0.33734	0.088636	1	0.170783	0.350438	0.397734	0.240264	0.185546	0.538428	-0.0458694	0.382038	0.251396	-0.12418	0.156106	0.0759972	0.270836	0.205275	0.528276	0.536203	-0.03253
Egr2	0.00802702	-0.0349215	-0.0538707	0.210195	0.170783	1	0.423216	0.298389	0.182619	0.128046	0.159683	0.154435	-0.0529813	-0.0184003	-0.0681677	-0.125684	0.122373	0.0216253	0.106056	0.347992	-0.045393	-0.1
Egr3	0.205889	0.483688	0.278654	-0.0878595	0.350438	0.423216	1	0.336008	0.108254	0.0378192	0.114997	0.103335	0.163073	0.122709	0.0139877	-0.0849888	-0.0570693	0.36054	0.385735	0.413487	0.0734969	0.102598
Nr4a1	0.17292	0.10166	0.184268	0.101983	0.397734	0.298389	0.336008	1	0.584788	0.410031	0.464408	-0.0801424	0.478127	0.368529	0.031751	0.0166309	0.391867	0.223486	0.488736	0.387035	0.28824	0.0291111
Arc	0.0938168	0.068025	-0.0787027	0.280547	0.240264	0.182619	0.108254	0.584788	1	0.266431	0.233289	-0.0719378	0.23866	0.111112	-0.00663933	-0.105719	0.178782	0.142171	0.281479	0.254925	0.1803	0.194794
Homer1	0.0186877	-0.0243902	-0.19126	0.0453106	0.185546	0.128046	0.0378192	0.410031	0.266431	1	0.469344	0.042207	0.32995	0.340988	0.219008	0.303244	0.466196	0.45563	0.124195	0.432086	0.402903	-0.069843
Rheb	0.0985982	-0.00107238	0.13441	0.0466173	0.538428	0.159683	0.114997	0.464408	0.233289	0.469344	1	-0.0905188	0.382743	0.348291	0.120993	0.578226	0.383986	0.188929	0.273407	0.54582	0.792629	0.236453
Rgs2	-0.137979	-0.0891037	0.305653	0.58023	-0.0458694	0.154435	0.103335	-0.0801424	-0.0719378	0.042207	-0.0905188	1	-0.172538	0.0672113	-0.0201396	-0.0629099	-0.158361	0.0856709	0.201815	0.342705	0.00419094	-0.0134292
Ptgs2	0.335973	0.286779	0.18433	-0.109302	0.382038	-0.0529813	0.163073	0.478127	0.23866	0.32995	0.382743	-0.172538	1	0.608319	-0.046951	0.12107	0.542256	0.323671	0.244144	0.313588	0.225467	0.0264906
Bdnf	0.412376	0.149075	0.285476	0.113451	0.251396	-0.0184003	0.122709	0.368529	0.111112	0.340988	0.348291	0.0672113	0.608319	1	-0.172592	0.271627	0.543684	0.286496	0.360317	0.26138	0.154311	-0.0147202
Inhba	-0.218873	-0.0476104	-0.150562	-0.0700504	-0.12418	-0.0681677	0.0139877	0.031751	-0.00663933	0.219008	0.120993	-0.0201396	-0.046951	-0.172592	1	0.286624	-0.0242674	0.462883	0.223539	0.218971	0.230528	0.0272671
Nptx2	0.212778	-0.0877812	0.209275	0.117413	0.156106	-0.125684	-0.0849888	0.0166309	-0.105719	0.303244	0.578226	-0.0629099	0.12107	0.271627	0.286624	1	0.200834	0.158135	-0.0031506	0.10399	0.498553	0.0914062
Plat	0.0928714	-0.0776994	-0.119861	-0.114321	0.0759972	0.122373	-0.0570693	0.391867	0.178782	0.466196	0.383986	-0.158361	0.542256	0.543684	-0.0242674	0.200834	1	0.0481157	0.255793	0.162796	0.164122	-0.0889988
Pcdh8	0.288154	0.27942	0.111643	0.0151518	0.270836	0.0216253	0.36054	0.223486	0.142171	0.45563	0.188929	0.0856709	0.323671	0.286496	0.462883	0.158135	0.0481157	1	0.447001	0.389779	0.264429	0.151377
Nrn1	0.090239	-0.00370363	0.476204	0.0708402	0.205275	0.106056	0.385735	0.488736	0.281479	0.124195	0.273407	0.201815	0.244144	0.360317	0.223539	-0.0031506	0.255793	0.447001	1	0.41184	0.186008	0.205748
Syne1	0.0143248	0.199424	0.229125	0.180608	0.528276	0.347992	0.413487	0.387035	0.254925	0.432086	0.54582	0.342705	0.313588	0.26138	0.218971	0.10399	0.162796	0.389779	0.41184	1	0.443515	0.0713831
Dclk1	0.0742405	0.0931301	-0.0114626	-0.0410809	0.536203	-0.045393	0.0734969	0.28824	0.1803	0.402903	0.792629	0.00419094	0.225467	0.154311	0.230528	0.498553	0.164122	0.264429	0.186008	0.443515	1	0.198595
Npas4	-0.128432	-0.069843	0.242418	0.14013	-0.03253	-0.1	0.102598	0.0291111	0.194794	-0.069843	0.236453	-0.0134292	0.0264906	-0.0147202	0.0272671	0.0914062	-0.0889988	0.151377	0.205748	0.0713831	0.198595	1

## Sheet: Untrained CA1 Spots
	Fos	Fosb	Jun	Junb	Egr1	Egr2	Egr3	Nr4a1	Arc	Homer1	Rheb	Rgs2	Ptgs2	Bdnf	Inhba	Nptx2	Plat	Pcdh8	Nrn1	Syne1	Dclk1	Npas4
Fos	1	-0.0993476	0.113655	0.154255	0.424767	0.132681	0.286087	0.29324	0.423836	0.261132	0.295987	0.0644475	-0.0993476	0.148841	0.392788	0.0528904	0.389097	0.0935659	0.174655	0.346711	0.657122	0.120217
Fosb	-0.0993476	1	-0.112066	0.138859	0.156854	0.0864662	0.433031	0.269428	0.0187715	-0.0365512	0.138569	0.0788177	-0.0408163	0.257008	0.239756	-0.0585757	-0.0666075	-0.128732	0.0677034	0.23778	-0.0233072	0.0658539
Jun	0.113655	-0.112066	1	0.00443321	0.139751	0.237404	0.060219	0.0922179	0.120711	0.0576117	0.140911	0.331369	-0.112066	0.209261	-0.0590765	-0.0285338	0.128015	0.0638176	0.14138	0.234043	0.213309	0.271215
Junb	0.154255	0.138859	0.00443321	1	0.322821	0.115404	0.228699	0.0585769	0.163367	0.0970372	0.207354	0.0300101	0.138859	0.0625441	0.00291829	0.0391679	-0.0959107	0.0916649	0.11211	0.273599	0.16596	0.26051
Egr1	0.424767	0.156854	0.139751	0.322821	1	0.424035	0.608906	0.475559	0.548938	0.643574	0.658871	0.0807372	-0.00207753	0.149581	0.326052	0.207934	0.0196637	0.135781	0.464686	0.618482	0.653269	0.0804464
Egr2	0.132681	0.0864662	0.237404	0.115404	0.424035	1	0.292555	0.475332	0.345427	0.287279	0.30379	0.110708	-0.105263	0.163254	0.271788	0.168467	-0.171777	0.00395231	0.479193	0.259174	0.420756	0.460977
Egr3	0.286087	0.433031	0.060219	0.228699	0.608906	0.292555	1	0.39549	0.152134	0.439149	0.271348	0.0361085	-0.140594	0.30986	0.36795	-0.0291587	0.0513931	-0.0212845	0.301555	0.34112	0.490689	0.36294
Nr4a1	0.29324	0.269428	0.0922179	0.0585769	0.475559	0.475332	0.39549	1	0.356514	0.289441	0.37605	0.225769	0.0832378	0.391143	0.397223	-0.146023	0.08722	0.118982	0.399572	0.443403	0.505329	0.226185
Arc	0.423836	0.0187715	0.120711	0.163367	0.548938	0.345427	0.152134	0.356514	1	0.352714	0.411439	-0.0119238	0.220318	0.251585	0.155352	0.0479324	0.0799681	0.129834	0.264329	0.383559	0.478406	-0.0255043
Homer1	0.261132	-0.0365512	0.0576117	0.0970372	0.643574	0.287279	0.439149	0.289441	0.352714	1	0.414425	0.120577	0.101531	0.143205	0.183506	0.212827	-0.0371138	0.0782768	0.371931	0.332836	0.500919	-0.0262099
Rheb	0.295987	0.138569	0.140911	0.207354	0.658871	0.30379	0.271348	0.37605	0.411439	0.414425	1	0.132552	-0.0940902	0.26031	0.197886	0.140969	-0.0301505	0.141483	0.582077	0.55133	0.411588	-0.132486
Rgs2	0.0644475	0.0788177	0.331369	0.0300101	0.0807372	0.110708	0.0361085	0.225769	-0.0119238	0.120577	0.132552	1	-0.172414	0.11466	-0.0845824	-0.00319267	0.0466252	0.0725045	0.17447	-0.0504645	0.241912	0.158958
Ptgs2	-0.0993476	-0.0408163	-0.112066	0.138859	-0.00207753	-0.105263	-0.140594	0.0832378	0.220318	0.101531	-0.0940902	-0.172414	1	0.166612	-0.0737711	-0.0585757	-0.0666075	0.0536385	-0.0295606	0.00897284	0.0233072	-0.131708
Bdnf	0.148841	0.257008	0.209261	0.0625441	0.149581	0.163254	0.30986	0.391143	0.251585	0.143205	0.26031	0.11466	0.166612	1	0.246673	-0.204479	0.0358666	0.145347	0.150233	0.352867	0.101213	0.194462
Inhba	0.392788	0.239756	-0.0590765	0.00291829	0.326052	0.271788	0.36795	0.397223	0.155352	0.183506	0.197886	-0.0845824	-0.0737711	0.246673	1	-0.221984	0.0842701	-0.122798	0.0930675	0.236775	0.365085	0.119024
Nptx2	0.0528904	-0.0585757	-0.0285338	0.0391679	0.207934	0.168467	-0.0291587	-0.146023	0.0479324	0.212827	0.140969	-0.00319267	-0.0585757	-0.204479	-0.221984	1	-0.064137	-0.0496625	0.234494	0.127274	0.138109	-0.0609724
Plat	0.389097	-0.0666075	0.128015	-0.0959107	0.0196637	-0.171777	0.0513931	0.08722	0.0799681	-0.0371138	-0.0301505	0.0466252	-0.0666075	0.0358666	0.0842701	-0.064137	1	-0.0910331	0.0311222	-0.0450993	0.182566	-0.0859727
Pcdh8	0.0935659	-0.128732	0.0638176	0.0916649	0.135781	0.00395231	-0.0212845	0.118982	0.129834	0.0782768	0.141483	0.0725045	0.0536385	0.145347	-0.122798	-0.0496625	-0.0910331	1	0.12832	0.188666	0.196025	0.0692332
Nrn1	0.174655	0.0677034	0.14138	0.11211	0.464686	0.479193	0.301555	0.399572	0.264329	0.371931	0.582077	0.17447	-0.0295606	0.150233	0.0930675	0.234494	0.0311222	0.12832	1	0.423447	0.38987	0.190775
Syne1	0.346711	0.23778	0.234043	0.273599	0.618482	0.259174	0.34112	0.443403	0.383559	0.332836	0.55133	-0.0504645	0.00897284	0.352867	0.236775	0.127274	-0.0450993	0.188666	0.423447	1	0.39965	0.0463263
Dclk1	0.657122	-0.0233072	0.213309	0.16596	0.653269	0.420756	0.490689	0.505329	0.478406	0.500919	0.411588	0.241912	0.0233072	0.101213	0.365085	0.138109	0.182566	0.196025	0.38987	0.39965	1	0.194657
Npas4	0.120217	0.0658539	0.271215	0.26051	0.0804464	0.460977	0.36294	0.226185	-0.0255043	-0.0262099	-0.132486	0.158958	-0.131708	0.194462	0.119024	-0.0609724	-0.0859727	0.0692332	0.190775	0.0463263	0.194657	1
